# Supplementary material for: The Reduction of Anastomosis-Related Morbidity Using the Kono-S Anastomosis in Patients with Crohn’s Disease: A Meta-Analysis
Source: J Clin Med. 2024 Apr 23;13(9):2461. doi: 10.3390/jcm13092461 (PMC11084922; doi:10.3390/jcm13092461)
Supplement: Supplementary file 1 [file jcm-13-02461-s001.zip]

Archive with 1 entries (1 files):
- jcm-2907491-supplementary.pdf
